# Supplementary material for: Gene expression in notochord and nuclei pulposi: a study of gene families across the chordate phylum
Source: BMC Ecol Evol. 2023 Oct 27;23:63. doi: 10.1186/s12862-023-02167-1 (PMC10605842; doi:10.1186/s12862-023-02167-1)
Supplement: Supplementary file 8 — Additional file 8: Table S1. Ciona robusta gene models and ESTs. [file 12862_2023_2167_MOESM8_ESM.xlsx]

## Sheet: Sheet1
Table S1. Ciona robusta gene models and ESTs.
Gene model (KH2013) [112]	Gene model (KY21) [59]	Gene name(s) (ANISEED) [50]	Gene name (This Study)	EST [110, 111]	Clone name	GenBank reference	Probe template size (approximate)
KH.C12.267	KY21.Chr12.193.v1.ND1-1	BRWD1; BRWD3; PHIP	Phip	22j15	cieg044c22	AK115313.1	2.203 kb
KH.L170.10	KY21.Chr5.895.v1.SL1-1	HFE2; RGMA; RGMB	RgmA/B/C/D	98D24	cien186203	XM_026838494.1	2.974 kb
KH.L161.1	KY21.Chr8.171.v1.SL2-1	TMOD1; TMOD3; TMOD4	Tmod1/2/3/4	08j14	cicl005j24	AK116497.1	1.51 kb
KH.C14.251	KY21.Chr14.610.v1.nonSL3-1	LMOD2; TMOD2; TMOD3	Leio/Tmod	73B18	cima8108110	XM_026837543.1	2.5 kb
KH.C2.958	KY21.Chr2.990.v1.nonSL3-1	RGS6; RGS7; RGS9	Rgs6/7	105K04	cien225779	XM_009859379.3	2.678 kb
KH.C2.819	KY21.Chr2.801.v1.ND1-1	CORO7; CORO7-PAM16	Coro7	101H06	cien199355	XM_002128036.4	3.331 kb
