# Supplementary material for: Gene expression in notochord and nuclei pulposi: a study of gene families across the chordate phylum
Source: BMC Ecol Evol. 2023 Oct 27;23:63. doi: 10.1186/s12862-023-02167-1 (PMC10605842; doi:10.1186/s12862-023-02167-1)
Supplement: Supplementary file 9 — Additional file 9: Table S2. Danio rerio gene models, ESTs and cloning primers. [file 12862_2023_2167_MOESM9_ESM.xlsx]

## Sheet: Sheet1
Table S2. Danio rerio ESTs and cloning primers used for WMISH
Gene name	GenBank reference	EST	Tissue	Tissue/Dev. Stage	Probe template size
phip	XM_009297005.3				904 bp
rgmD	NM_199573.1				751 bp
tmod2	NM_001004608.1	EH484844.1, CT701241.2	gut, internal organs/myoblast	adult	606 bp
rgs7a	NM_001002541.1	CN502053, CK360098	retina, RPE/brain, CNS	pooled embryos, adult	845 bp
coro7a	XM_003201631.5				868 bp
Oligo Name	Sequence 5'-3'
Dr_phip-Fw	GAGTGAGGAGCCTGAGGTTT
Dr_phip-Rev	ACTGGGGAGTACAAAGGAGC
Dr_rgmD-Fw	CCTGTTACTCCGACCAGTGT
Dr_rgmD-Rev	GCCGTTCTCCTCTGCTAAGT
Dr_tmod2-Fw	CAATGACCCTGTTGCTGTGG
Dr_tmod2-Rev	ACCGTCTTCTGTTTCGTTTCA
Dr_rgs7a-Fw	ATTCTGGTTGGCAGTGCAAG
Dr_rgs7a-Rev	AGGGAGCCAACGAAGAAGAA
Dr_coro7-Fw	CTTGGAGTCCTGATGGGAAA
Dr_coro7-Rev	CAGGAAACGCTTGTGTGCTA
Abbreviations:
CNS: central nervous system
RPE: retinal pigment epithelium
