# Supplementary material for: Gene expression in notochord and nuclei pulposi: a study of gene families across the chordate phylum
Source: BMC Ecol Evol. 2023 Oct 27;23:63. doi: 10.1186/s12862-023-02167-1 (PMC10605842; doi:10.1186/s12862-023-02167-1)
Supplement: Supplementary file 10 — Additional file 10: Table S3. Xenopus laevis gene models and cloning primers. [file 12862_2023_2167_MOESM10_ESM.xlsx]

## Sheet: Sheet1
Table S3. Xenopus laevis gene models and cloning primers
Gene name	Accession number	Forward primer 5'-3'	Reverse primer 5'-3'	Position of the cloned sequence	Product size
coro7.S	NM_001098444	CGTGTTGATGGGTGTGCAAG	TTCTGGCACCAAGTCTTCCC	36-593	557 bp
tmod2.L	XM_018253076	GCTGGTTTCCGACAGAAGGA	TGTGTCTGGCAGGAAACACC	744-1828	1084 bp
phip.S	XM_018265475	GCTGCCTCAAGCTTGCTTTT	GCACCTTGTGAGCAACTGTG	3266-4751	1485 bp
rgmb.S	XM_018244343	ACTGCCACCTGAATGGATGG	ATGGCGCTTTCCAGTGTGTA	263-1328	1065 bp
rgs6.S	NM_001096161	TCCTGAGGACAACACTCCCA	AGGCGCTTGGATGTCAAAGA	232-1582	1350 bp
