# Supplementary material for: Gene expression in notochord and nuclei pulposi: a study of gene families across the chordate phylum
Source: BMC Ecol Evol. 2023 Oct 27;23:63. doi: 10.1186/s12862-023-02167-1 (PMC10605842; doi:10.1186/s12862-023-02167-1)
Supplement: Supplementary file 11 — Additional file 11: Table S4. Mouse and human gene models and probe IDs. [file 12862_2023_2167_MOESM11_ESM.xlsx]

## Sheet: Sheet1
Table S4. Mouse and human genes and probe IDs
Gene name	Fluorophore	Mouse Gene ID	Mouse TaqMan probe ID	Human Gene ID	Human TaqMan probe ID
Coronin7	FAM	Coro7	Mm01343973_g1	CORO7	Hs01059747_m1
Tropomodulin 1	FAM	Tmod1	Mm01345401_m1	TMOD1	Hs00268513_m1
Pleckstrin homology domain interacting protein	FAM	Phip	Mm00453342_m1	PHIP	Hs00611782_m1
Regulator of G-protein signaling 6	FAM	Rgs6	Mm00658736_m1	RGS6	Hs00188763_m1
Repulsive guidance molecule family member B	FAM	Rgmb	Mm00724273_m1	RGMB	Hs00543557_m1
Glyceraldehyde-3-phosphate dehydrogenase	VIC	GAPDH	Mm99999915_g1	GAPDH	Hs00266705_g1
