# Supplementary material for: Gene expression in notochord and nuclei pulposi: a study of gene families across the chordate phylum
Source: BMC Ecol Evol. 2023 Oct 27;23:63. doi: 10.1186/s12862-023-02167-1 (PMC10605842; doi:10.1186/s12862-023-02167-1)
Supplement: Supplementary file 12 — Additional file 12: Table S5. ENSEMBL gene models for the mouse genes in Fig. S7. [file 12862_2023_2167_MOESM12_ESM.xlsx]

## Sheet: Sheet1
Table S5. ENSEMBL gene models for the mouse genes in Fig. S7.
Gene name	ENSEMBL gene model
Pleckstrin homology domain interacting protein (Phip)	ENSMUSG00000032253
Repulsive guidance molecule family member A (Rgma)	ENSMUSG00000070509
Repulsive guidance molecule family member B (Rgmb)	ENSMUSG00000048027
Tropomodulin 1 (Tmod1)	ENSMUSG00000028328
Tropomodulin 2 (Tmod2)	ENSMUSG00000032186
Tropomodulin 3 (Tmod3)	ENSMUSG00000058587
Tropomodulin 4 (Tmod4)	ENSMUSG00000005628
Regulator of G-protein signaling 6 (Rgs6)	ENSMUSG00000021219
Regulator of G-protein signaling 7 (Rgs7)	ENSMUSG00000026527
Regulator of G-protein signaling 9 (Rgs9)	ENSMUSG00000020599
Regulator of G-protein signaling 11 (Rgs11)	ENSMUSG00000024186
Coronin1a (Coro1a)	ENSMUSG00000030707
Coronin1b (Coro1b)	ENSMUSG00000024835
Coronin1c (Coro1c)	ENSMUSG00000004530
Coronin2a (Coro2a)	ENSMUSG00000028337
Coronin2b (Coro2b)	ENSMUSG00000041729
Coronin6 (Coro6)	ENSMUSG00000020836
Coronin7 (Coro7)	ENSMUSG00000039637
