# Supplementary material for: Gene expression in notochord and nuclei pulposi: a study of gene families across the chordate phylum
Source: BMC Ecol Evol. 2023 Oct 27;23:63. doi: 10.1186/s12862-023-02167-1 (PMC10605842; doi:10.1186/s12862-023-02167-1)
Supplement: Supplementary file 13 — Additional file 13: Supplemental file 1. Phip protein sequences used in Fig. S1, with their respective accession numbers. [file 12862_2023_2167_MOESM13_ESM.txt]

>EDO38859_Phip_Nematostella_vectensis
ELYFLVAKFLSGGPCKRAAEILMHAMFTRHDLLPISQQLLPRRLDWEGNSHPKSYQETSYENRHISVDFLAQISSRLCPLLDKCVPSSVRGVQTLLGAGRQSLLRTGSGFIHPTVSSLALCNHGAPLLPPIGKRLRPNIAQVLLGRELSGPAVKRQLAQPNVYVKQSMHRRILGHLSAVYCVLFDRTGQCIITGADDSLVKIWSTKDGRLLATLRGHNGEVSDIAINYENTLVAAGSCDKLIRVWSLQTTYPVAVLQGHTGMITSLQFCPSPASDARYLMSTGGDGTVCFWKFNPANYLFDPKPLRFIEKSRPGTQMVCSSFSPGGSFLVAGSTDHIIRIYQMSPGPPERIAELDVHSDHVDSIQFNHTGEKFLSGSRDGTARIWFFKRSKWEHILLDITRTLPGGQETQVVADKCLNCHMFQVAWDLWDRHVVTAINDHTLKVWEAETGALIHVLQGHHDEMFVLEAHPTDPHIFLSAGHDGLVILWDLRTGQMIKSFFNSIEGQGHGAVFDCKFSPDGLQFACTDSHGHLCIFGYGSSDPFNKVPSEQFFHTDYRPLIRDANSYVLDEQTQTAPHLMPPPFLVDVDGNPHPSHVQRLVPGHGSNVRTARQPPTTPRAELPPLLAEIEAAENAALRALIKIFWSLGELTGEGALIGEGALKLFWREISASEGPGGSRNYGMRQSGDVEGVRQAHGNVPVIEDVSEADITAWRKRKIAPELKPSVAKFEEDRRIHLGRNELMNYLREKKKRPQTAAAKAIQEAVALNERSQRAQSRRSSRQASRARERARTRARTQRAMYATRSAMSVEETEESGEDEVIVTPSDSEDEEEWNESSRYESSEYSDWTEEVGIRSQPQNDNRRTRVRRLLSSSDDETYTDQPGPSSPQRSQPKKEKKEKPPQKKKPKKPKLDNIDDVLQFYNPPEWLMCTQPCLSPYVPQIGDEVYYLRQGHERYVKEVMRRKIYDTNPKKQCYYKLGLEAVELCRIVSLHFSSSNGVPPTLACLKLALISPDTGIHTGASFTVKYHDMQDVLDFIILRQYYDRSIDRNWQEGDRFRSIIDDSWWAGVITERSPLQEEYPDSQFMCLTVEWDTGETERMNPGNGDETTSGAATSNIPLTDEDRQALAYEPSEADWFGEGRDEMTSRIMGCVDRLCELSLAGPFVYPVDVQAYPDYWSVVPYPIDLHTIIEKLGNRFYRRANALIWDIKQIERNARLYNEEDSQIVNNSTRLVNILSEFIRDSTCRDVLSLVGEEEELAEEIEVPYKHRRQNKRQKIQEEEEPREEVHVNHSWVTSARILLNFLMSREDAEPFLAPVNLADFPDYTDYVEQPMDFSTVWRKFVENQYSDPEQLVSDIRLVFSNSRAYNTQPRSRIYSMTIRLAAMFEDRVDSIFSDW

>XP_030850310.1_Phip_Strongylocentrotus_purpuratus
MAEKDTGRINDSTTESELYYLIAKFLESGPCKESANVLRRQIEQNGLFSARFDWKGNKHQQSLKNLDNCNGHIKNDHLLKIVGRIGHLLDKDTRPRVPGVKSLLGGARQSLLRTVADVKPPLWSPSVHAALYHHRPIAPPNKLSQVPNVYNVIRGRQLAGVARLDHIIPGERYSRMNLHLRSLSHLSSAYCVLFDQTGRRIFTGADDHLVKIWSVDDGRLLATLRGHAAEIVDMNVNYENTLLAAASNDKVIRVWNLQSLTPVAVLMGHTAMITSLEFSPYVRGSARYMASTGADGCVCIWVWEKETLKFNNKPIKFQERNRPGSQMLCLSFSPGGTFLVAGGTDTAIRVYNFNTIPPEKVTELEAHTDRVDSIGFCHTGSRFISGSKDGTARVWRYERQGWKNILLNMNSRLPGSKAPKLDEGNKIVKHRVTMVGWNKNDYYVVTAVNDHSLRVWNSYNGKLVYELYGHTDEVYVLEGHPKDVRIFLSGGHDGLIFLWDLSTGQQLYRFLNTIEGQGFGSIYDCKFSPTGEQFVATDSHGHFSIFGMGSSKPYDKVPKEQFFHTDYRPLVRDANNYVLDEQTQQAPHLMPPPFLVDIDGNPHPPRYQRLVPGRENCKDNALVPQIGVAENGKLRLLENEANQAASLLDELILRMQQDQDEERGDAPPHEGPRTPGRSANGPLSPSMSPRGLRRAGEIEGVRQATGNVPVSQRASQADILSFKTRMVVPALSRAVARFQEEFRRKLDEEASGRFKAERKKKVLPSPVETTDSTDSYERLRRRKKPKKTANHNYRTRANQDGTPLEHGIGMEEEEERRRRQRVGEEGEDTLSDMDEPVDEGAMTGAETSEEEVEWRSTSEHESESSEYSDWTADAGMNLQPPKKKTRRKTLPWESGGESSASPSKTPSATPVKSTRKRRPPKALIDDMEIDNDKESMSELPEELKPPLWITDTTPRRCPYVPQMGDEVMYFRQGHEAYIAAVKKRKVYHIEPKKQHWTKINLKDHELVRVMGIKYQVGPPTLCGLKLGFMDPETRKSTGGSFSMKYHDMPDVIDFLVLRQHFDQSVAMKWKLGDRFRAMIDDAWWQGTIVAHSPLDPEHPDSLFQCYLVDWDNGECERMSPWDLEPIDEKNMPESKGGSIPVTDDELLAMLYVPGPGEWGETDRDTCCDRLLKCLQQVMELRIAEQFNTPVDLSRYPSYAYMVPYPTDLSTIMRRLERRFYRRITALQWEVRKLEQNALEFNERDSIIVQWAETMVKILMEVTKDDHCDDAMDIYNRITKDSDVDVCVDDSHSGSEDKRGSSSRSKGKKGSPSKKQKRKNRACYNSKAWIEQCKKLLKDMWDCHDSEPFRTPVDERAYPEYREIIDHPMDLSTLKQQFALGSYRDPMDLGKDVRLMFTNAKSFTPNKKSRIYGMTLRLSAVFEEHFLKIIGSYRSALKYEKQVKTGFKKRKQLMSSPEERHKSPRRHHVRRLNVKRSLTAGHSMDGDDDASDIDIDAPGPSCNLRQMARSTKKRRKEESDEEEEKEDDEEEEEEDDKDKPGTSGCRGNSSRVSHPKQLNGYDKDEDDSDTDVEPLANVKLKVDNNNSSKTESKSGTKGGKAKAKRSSAKPVVKEEEEEEKEKEKEEDSGEETEIDSGEETEIDEQHVKKEKEGDGSGEEEEEEEEEEKEEEEEEADDSEEDDSEEEEEEEEEEEEQEEEDEEPGRKTRLRSRRSLTNGNNSRRGGRRKARRDEEDSESEEEEKEEEEKEEEEEEEEGGDGGESDHSNYEAGTDINSNEGSESSSTEESDSDSSDSEVEGHYRTRRRTTNRRTQKSLKKSRRGQAIGKKRKAKSKHSPRSSPKKRSKVDYNDEDDNYVPSHKVSRQTERRTRNQGRHMQYYGDFDESDNQSGEEENLQSGEEDDGKSVSSRGRVRKLTARARARLLST

>XP_019646848.1_Phip_Branchiostoma_belcheri
METTGSTSREASPTESELYFLIAKFLSGGPCTRAFEVLQQELQEHELLERRSDWLGNTHPQTFGNLVQRNPHVSQQHLLQVCKRVGPLLDAQVRPSVPGVRTLLGLGRQSLLRHADDFKKVQWKGPTLAAKASGSHGNLMPPVNYGHAPAACHVVNARQLLGVAKRHFLAPAQTTYSKYSMHLRVLGHLSAVYCIAFDRTGKCIITGADDNLLKIWSAHDGRLVATLRGMSSEITDMAVNYENTLLAAGSVDKTIRVWDMKTLAPVSVLMGHSAMVTSLQFCPSARGSQRFLASTGADGTVCFWQWCVNTCTFNQTPIKFADRSRAGAQLLCSSFSPGGTFLVTGNSDHIIRVYFLSVAGPDRIAELEAHTDKVDSIQYNNSGDKFVSGSRDGTARVWRFERQEWRNVLLNMATSLPGKSNQLDTANKYFKWKVTMVGWDLHDKYVITAVNDKSLKVWDSHSGKLVHILEGHTDEVFVLEAHPTDPHVLLSAGHDGHVMVWDLQTGSLIKRFFNMIEGQGHGAVFDCKFSPTGMHFAATDSHGHLLIFGFGSKEPYSKIPEEMFFHTDYRPLIRDSNNYVLDEQTQQAPHLMPPPFLVDVDGNPHPPSLQRLVPGRENMPADQLIPQVGVAANGQPEVMGPIPEAPAVVRPQNEDEEAANILDNMIAEMQRQQDGEEDAGDAQAVRNDDTGLRSPPVGLRRSGDVEGVRRAHGNVTVSQQASDSDLVAWSKRVVVPDMEPALLESDERRRVRLGEEELSRYKMERKRRPLPAAISRNDSSDSERKLRNRKGHRQTLTHAYRTRTNMAMDTSHSRSRSRQVPEFDSSSEVELEMEQGGSGTETSEDDQVWDSSSDSESESSEYSDWTQDVGLPKERSRGEKQSQRQRKAPRRPLDSSEEEEEEDEERPKPPPKSKKPKRKNKKPAPVIDMDQQMSLDDIPDEYLPPKWITDMKPRRSPYVPQVGDEVVYFRQGHELYVDAVRRHKVYEINPRKQPWHKIELREQEIVRVIGIRYEIGPPLLCCLKLGLINPETGVLTGGSFTIRYHDMPDVIDFLVLRQVYQQSVEANWQVGDRFRAIIDDQWWFGTIECQEPFQEEHPDSHFQCFNVCWDTGETERMSPWDLEGVPAEMDLPDDAHIGIEITADDWKAMWYNPKESEWSSEGREPDCQRIIACIEEVMSLAPAEAFNAPVDLNCYPMYCMVVEYPTDLTTIKTRLENRWYRRLAALHWEVRRIEQNAEKFNESDSQIVKSARLITKILQEVIKDNSCTDAIAVFNRFAGEQEEVDVEGDAEEEDEEEEQHENKKKKQSSSKSRPRPPSQDPPDPHMWKRQCRELLNIMFQMEDSEPFRNPVDPLEYPDYRNIIDTPMDLGTVREQLMVGAYENPTELSKDVRLIFNNSKTYTPNKKSRIYSMTLRLSAFFEENIRQIVAEWRSAKKHVERLAQNRYYRKSQESGRKAARMRRESGASSTSSRRDRKTGSKTEDGPSTSSQRMETDDEDENDEEEEKEEKKKKAGPSSAQASQPRRTGKVMKGEEESEEEEEEEKKPVNSRPSRSSQRNATSGTSKVRIKSPSSERSDEEESEKEQSEEETRPSRTTRSTRSSARELRDSSSETRTPVANGHTKEYKTRAKARSQQLSSDKGSDDSSSSGDSSSSSSGSSSSDSSSSDSEDSSSSSSDSSDSESDGKTSRKRKTQNSSSKKRKATSHSNVNGKSRSSKRRKVAYEHDSDYDDGDRPYNTRTSNRGTRFYHDHSDVDSDTDAVSRSVSRSGRIRKLTPRARANLVGF

>KH.C12.267.v1.A.nonSL3-1_Phip_Ciona_robusta
RYCRVFKIIQPSSLLFLSISRCRLCCNSIGRKMESKNLNLDLYFLIERFLSKGPCAPVSKVLREVLNSLNIVPKRFDWKGGQHVQSYDEWTRRFSDVGDDHLLVLCNHITSMLDQKSLNRGETSLLQVGRNSLSSDEDIVWKFCHTVANINAKPMIPPHNYRKKQNWIHSIKSREYGCGRLKQVVCPVVPVYGKMNMCLRVLGHLSSVYCVLFDRTGSKIFTGSDDSLIKCWCAWSGRLLFTFRGHQAEICDMDISYDNILLAAGSCNKEIRVWDVQTAEPVAVLQGHSGILTSLEFSPVVECGRGYLISTGRDGNVCFWLWNINNMEFNKQPVKFQERSRPGVGIMCASWSMGGRFAVAGGSDSIIHVYCISPGSPEPLKLCELSSHSDKVDSIWFSHSGLQFASASCDGRAIIWSYVEAEWRSLTLNTDRRRNLNDDGEFVSMSKVRVIMVTWTCDDQHIMTSHSDFSIKVWKVDTASLLHVLKGHEDEAYCLEAHPNDGRILLSAGHDGKIFLWDINDGQQVINFHNLLVGQGHGAVFDAKFSPTGNHIACTDSHGHLILFGFGDGKVYKKVPDEQFFHTDYRPLLRDMYGAVVDEQTHQAPNRMPPPFLVDVDGNPHPAPLQRLVPGRQNITTDALVPVVVAADNGVPLIVNEQPDIVADLSPPLNEVRAPGVQSPTVSPSRNTPLGLRREGEVVGVRNSSSPRSEIASAADLLVVQRRELVPLLKTAVRMKRDEIARETGFNEISIYNEEITRKNHKSLNKHRAASMNYLNSQVNREKTRNSDYLRKIPSAHHSYSTRLNSMPLSNDEQDWETTTDASSAEEPDAASVENYHANINTRKRRMRSDSYSEGWSSEENEGSPVHSNNARKRRKCSEETSICDVTTETLDENQPTTSTNISPKQTVVKPIEPPFPIVPGQPPPDEYLPPKWISQDVARPSPYMPQIGDCVVYFQQGHQLYIKAVLDKNIWNVGPESNICYNMMELNYIEVCNVTSIEYEIGPPTLCCLQLQRQNVKENEEEYFKLRFHDLPDVIDFIVLQNKFDISMLTKWKPGDRFRSIIDDEWWFGSVVNHQPLDDKYPESPFQSLLVEWDSNEVERMSPWDLEPTTEGMVGRSENDRGLPIEEEELKDIFHQRPSASEWRKVDKLYVDSVDQDCSRISTGIEKLLGLDMFSPFSAPVDLTIYQAYTLAVAYPTDLKLILRRLQNRFYRSLESLLWDVQKLEENALAFNEPDSDIVKKATILHSLLGEFINNQSCHNIEDIYATHGVDHIVDIVEPACESDHSVECDVVTEPTTSDRLNSITNVITRAKKSRYQPWISEDEKEDQDRMDEWKGSCSNLLSFAWDTEDASPFREGVNEEHYPDYYDIVEEPMNLTMIREKLSKDGYNNPKEVESDLHLMFTNSKAYNTNKKSKIYSMTVRLQALIRARMQPIIAEYENVVSMRGALTAQLMEKQMSNSYITRSRRRRKRSSRYSQPPEDKPIDPNEPSSSRAPESRRSNSSRRCRILSPDDPSSSDSEDQNPPPRLRKDRPQLAQSSRLRSRLPQKQNKFQRSDTTSSSKDSSFLSDPRPRRSKPHYLPQSSERMHLRNIRKRRNTTVRYVESLSEASDDAFERLNDVSSRGRVRRLSSKAMAAKLS

>XP_032832505.1_Phip_Petromyzon_marinus
MAARPSHGGGGVSRLESELFFLIARFLSAGPCREAAEVLVREIEQHKLLPRRVDWRGAEHERSFAEMVLSHTHLVPEHLLLVVQRLGPLLDREIPPSVPGVCSLLGAGRQSLLRTRKDLGRVVWRGSALAALHRGRPPQPQSSVGNPPHLVSLLSARERTGCIRHGHAVPITLYQHARMHRRILGHLSSVYCLAFDRTGQRIFTGSDDCLVKVWSAEDGRLLATLRGHAAEISDMAVNYENSLLAAGTCDHVVRVWCLRTCAPMAVLQGHTASITSLQFSPQCRGSVRWLASSGADGIVCFWQWDAASLKFCERPVKFTERTRPGVQIFCSSFSAGGMFLATGSTDHVIRVYYLGDRSPDKIAELEAHTDKVDSIQFSNNGDRFVSGSRDGTARIWQYRRQEWKSLLLDMSSKLPGNNNPPVEDKVFKLKVTMVAWDRHDSTVITAVNTLALKVWSSYTGQLLHVLTGHEDEVFVLESHPVDPRILLSAGHDGNVIMWDLSRGAKIRTYFNMIEGQGHGAVFDCKFSPDGQHFACTDSHGHLLIFGFGSSSKYDKIPDQMFFHTDYRPLLRDANNFVLDEQTQQAPHLMPPPFLVDVDGNPHPPRYQRLVPGRQGCSLHQLIPQMVEGSILDNMILRLQREQDERAGATGQDEPSSELSPVPLTVHPPPSSESEAPRRSPGPRRRSGQVEGVRQNVAQSRFNTASGDLLAWNNRLVVPEVAPGLSSTQEGYRHAKGVEESDIYEREKRRKPVSAAHRSDSPNVAAKGLKQRRKQASHGGLHGYRTRSTLEEPGRPAPLRRAAYDTSSDENRTGGPSGASSSDDGDEWQSESSTTSESSSEYSDWTAQAGVNLQPPKRAVRRRAAQRGRGSSSDGERAGAPDESPPGGERPRRKTRTRRQKRVAAQLLGQGRPAEEWLPSVWVTHTVPQRCPFVPQMGDEVMYFRQGHEAYVEAAKRNKVQRINPRKQPWHKIQLREQELVKIVGIKYEVGPPTLCCLKLAFLDADTGKLTGGAFAIKYHDMPDVIDFLVLRQTYDEARARNWQVGDRFRAVIDEAWWYGTVLRQEPFQAQYPDSPFQCYAVCWDNEETERMSPWDMEVIPDDARPPPEPGSSVPLTSEERESLLYRPQDGEWGSEPRGQQRDRITAALDQLMTLDVTAQFATPVDLQAYPLYCTVVAYLTDLSTIRKRLDNGFYRRLSSLMWEVRYIEHNARAFNEPGSPIVKSAKHVSDLLLHFIKDSSCTDILTLHNARKKDEPEEESEEEHEEDREAPSTSTGRLRKRRTQRYRRESAYNIAAWKQQCRQLVSVILEREDSEPFRQPVDPIAYPDYRTIIPTPMDLGTVRERLREDTYHDPVDFCKDVRLIFSNAKAYTPNKKSRIYGMTLRLSALFEEHIRGIVSEYKSALRYHERRERAACRGKRAKHARSGSSSRDSSPEVRKRVKAQTRNPNDASSSSSSSSSSSSSDVAGMGVQASARPSSSSSGAAMMSHGGAAGKGAATTASGRPSEGPGRPSRSSAEAGGAAMLSSSSSSSSTSSSAVGMTTRGGKGRGVAATAAVTNGRAGAAAVGRRGRPAHRVFRCAPPGGAEDEGSRPPVCNSKRKSAEVSSSSSSSSSSSSSSSSSSSSSKATHGKAENATGKRRHRPGRRSGAGKQDLADGGGERRLNGHGSRRPRASSAVASTRAAPAKRLPSSESESSDDGDDDDDGVGDAAAKKANDDGKNDGDEKGRGGGPPRWPPPRGRL

>ENSLOCP00000020037.1_Phip_Lepisosteus_oculatus
MASDSKHVAQLKSELYFLIARFLEAGPCQNAAETLIKEVEEKELLPKRTDWTGKEHPGTYENLVKIYRHVAPDHLLQICRCIGPLLEKEVPASVPGVQSLLGAGRQSLLRTNKSCKHVVWKGSALAALHCGRPPEPPVNYGSPPNIVETAYGRRLNGTYRLGQLVPTAVYQHMKMHKRILGHLSSVYCVTFDRTGRRIFTGSDDCLVKIWATDDGRLLATLRGHAAEISDMAVNYENTMIAAGSCDKTIRVWCLQTCAPLAVLEGHGALITSLQFSPLCSGSKRYLSSTGADGSICFWQWDARTLKFSQRPSKFTERPRPGVQMICSSFSAGGMFLATGSTDHIIRVYFFGSGQPEKISELESHTDKVDSIQFSNTGDRFVSGSRDGTARIWQLHQQEWKSILLDMATKLSGNNPPPVEDKVNKLKVTMVAWDRHDNTVITAVNNLTLKVWNSYTGQLIHVLMGHEDEVFVLEPHPFDPRVLFSAGHDGNAIVWDLVRGVKIRSYFNMIEGQGHGAVFDCKCSPDGQHFACTDSHGHLLIFGFGSSSKYDKIADQMFFHTDYRPLIRDANNYVLDEQTQQAPHLMPPPFLVDVDGNPHPARFQRLVPGRENCRDEQLIPQMGMTSSGLNQVLSQQVNDGSSPLDTMIQRLQQEQDQRLSGDAGSSSLNRGNRGSVGSTSEVHSPPNVGLRRSGQIEGVRQMHSNAPRSEIATERDLVAWSRRVLVPELPPAIASKQEKWRTAKGEEEIRIYKSEKKKRALPSQIQREAKHHVQEPAGEGGEGRRPQPNQHNYHTRATVEETGRQADTAEEENSSSEGEGDARPVNGDTSDEEGKAWPDDSSSSSDYSSDYSDWTADAGINLQPPKKTVRHKKKNTSSSEEDGDKKKEKENKKERKNEKRDKDGALPKKKKPKERRMKRVPVEDFQEQGLTLEEWLPSAWITDTVPRRCPFIPQMGDEVYYFRQGHEAYVEMAKKNKIFSINPKKQPWHKMELREQELMKIVGIKYDVGLPTLCCLKLAFLDPDTGKLTGGSFSMKYHDMPDVIDFLVLRQQFDDARNRQWSIGDRFRSVIDDAWWFGTIESQEPFQTQYPDSLFQCYNVCWDNGDTEKMSPWDMEIIPNDAVFPEELGLSVPLTEEEHRQLLYVPLEGEWGSRTRDEECERIIAGINQLMTLDIAAPFVFPVDLHAYPTYCTVVAYLTDLSTIKQRLENRFYRRMSSLMWEVRYIEHNAQTFNEPGTPIVKTAKFVTDLLLQFIKDQSCTDIIPLYNSMKKKTFSDTEEDEDEDTDAPGTSTRKKKEHKPMIRKLRNKAQSYDIKAWKTRCKELLDLIFQCEDSEPFRQPVDLQEYPDYRDIIDTPMDFGTVLNTLQAGDYESPTELCKDVRLIFSNSKAYTPSKKSRIYSMSLRLSALFEEHVSAILSDYKSAHRFHSANKLSSQRKRRRRSTSPSSSAASSPERKRRSVKAPLKPEPCAVSPSPGPSRPATLRQTVPHVNGRAVDSPAVVRTRSTTRFGNHSGVEPPSTSSGAKSASPSLPANRKPVTESPSRHLKVHNSASTPSFSSDTDNGRSSSVAETSGKKKVKRKQKSSVEHQPVNSELSSEPQNSMQLNGHGGHIPNYVAKRGRKPKSEAMARVENTAKEEPFVKPESLAKPPGKKRGRKSKKELEAMRESELWDTAEEAEEERDQCASDEAGTSSSVAAVTDTAADSDLAQPIKSRRGRKPKGQKKMEDLPPEPSTVSPKMQTRSSRRQSESLHEPPPQLDGEFEEEEEDRGSKSPMKTRNQGRRTAFYNEDDSEEEQRQLLFEDASLTFGTSSKGRVRKLTEKAKANLIGW

>XP_009295279.1_Phip_Danio_rerio MAAERKHVAQLKSELYFLIARFLEAGPCQDAAETLIREVQQKELLPKRIDWTGKEHPGSYENLVKLYRHISPDHLLQVCERVSPLLEREVPASVPGVNSLLGTGRQSVLRTNKSCKHVVWKGSALAALHCGRPPEPPVIFGSPPNIAETIHSRRLNGSYRLGQLVPTAVYQHMKMHKRILGHLSSVYCVTFDRTGRRIFTGSDDCLVKIWATDDGHLLATLRGHAAEISDMAVNYENTLLAAGSCDKMIRVWCLQTCAPLAVLEGHAASITSLQFSPLCSGNKRFLSSTGADGTICFWQWDARTLKFGQRPSKFIERPRPGVQMICSSFSAGGMFLATGSTDHIIRVYYFGGGQPEKISELESHTDKVDSIQFSHSGDRFVSGSRDGTARIWQLQQQDWRSILLDMATKLPGKYNPPPLEDKVTKLKVTMVAWDCNDNTVITAANNLTLKVWNSYTGNLIHVLMGHEDEVFVLEPHPFDSRVLFSAGHDGNAIVWDLARGVKIRSYFNMIEGQGHGAVFDCKCSPDGQHFACTDSHGHLLIFGFGSSSRYDKIADQMFFHTDYRPLIRDAHNFVLDEQTQQAPHLMPPPFLVDVDGNPHPPRFQRLVPGRENCREEQLIPQMGLTSSGLNQVVSQQAAEGSSPLDSMIQRLQQEQDQRLGSDSRANRGSVSSPTEVTSPPNVGLRRSGQIEGVRQMHSNAPRSEIATERDLVAWSRRVLVPELSLAIACKQEIWRTAKGEEEINIYRSERRRRSLHSQYHRENRHAIENAAEEGRRHQGNQHNYHTRLAVEETSRQSEPNEEEHSASEGETEVRPPSRESSDEEREEKEPWPDENSSSSDYSSDYSDWTADAGINLEPPKKTSVKKKKKKNASSSEEDGEKKKDSKKERRKEKPDKDGALPKKKKPKEKRKRIPELQNQGLTLEEWLPSNWITDTMPRRCPFTPQMGDEVYYFRQGHEAYVEMAKKNKIFSINPKKQPWHKLELREQELLKIVGIKYEVGLPTLCCLKLAFLDPDSGKLTGGSFSIKYHDMPDVIDFLVLRQQFDNARQRNWMIGDRFRAVIDDAWWFGTIESQEPYQAEYPDSLFQCYNVCWDNGDTEKMSPWDMEEVPDEVVFPEELGLSMALTQDEQKALLYKPLDGEWGSRTRNQECERIIRGINQLCTLDVAKPFELPVDLQAYPTYCTVVAYVTDLSTIRQRLENRFYRRMSSLMWEVRYIEHNAQTFNEPGAFIVRTAKFVSDLMLQFIKDQSCTDIIPLYNSMKKTAFSDSSDDEDEDEDEEHEAPCTSNRNKKRQQQQPMLRSLRSKPSSDPQAWKERCRELLELIFQCEDSEPFRQPVDLDEYPDYLDIVDTPMDFGTVLNRLLAGEYDTPMDLCKDVRLIFSNSKAYTPSKKSRIYSMSLRLSALFEEHISSILTDFKAAQSLHSERLTRQRLHTDRLTRQSVKKRRRRSSSHSSSASSPERKRRVSSRAPPRLDSAAPPTPAGPSRAPSLRQTHPQINGKAETPVVPGRTRSSARFGSPITDVAPAQSAPPPLVESSSSRVLRTQNPHSTAVSRENESSAVPPSNGGGARESRRKLRTPVKLTPGPVDHSSPPQNSLHLNGHSQVTVGMVRRGRGRPRLDTQIETPVDTPPPPLPKTSSKKKERKSKKDTESPRRNFSHEEELMLPTGDDGGASSTAQDSNLSDSGEYPKARGRPRITKTIDTPAPPSPKTLRRSSRRGNEEITPHTSGSAQSEEPEVYIGEDGSSKGQMKTRNQGRRTAFYNEEDSEEEQRQLLFEDASITFGTSSKGRVRKLTEKAKANLIGW

>ENSLACP00000004089.1_Phip_Latimeria_chalumnae
MSCDSKHIKELKSELYFLIARFLEDGPCQQAAEVLIREVEEKQLLPKRTDWMGKEHPRTYENLLMQKVKCYRHIAPDHLLRICQRVEPLLEREIPPSVPGVQSLLGAGRQSLLRTNKSCKHVIWKGSTLAALHCGRPPEPPINYGRPPNIVDTTFSRCLNGTYRLGQLVPTAVYQHMKMHKRILGHLSSVYCVTFDRTGRRIFTGSDDCLVKLWTTDNGRLLATLRGHAAEISDMAVNYENTMIAAGSCDKMIRVWCLRTCAPIAVLQGHSASITSLQFSPLCSGSKRFLSSTGADGIICFWQWDARTLKFSHRPSKFTERPRPGVQMICSSFSAGGMFLATGSTDHIIRVYFFGSGQPEKISELECHTDKVDSIQFCNTGNRFVSGSRDGTARIWQFKRQEWRSILLDMATRPSGHNPQGLEDKITKLKVTMVAWDRHDNTVITAVNNLTLKVWNSYTGQLIHVLMGHEDEVFVLEPHPFDPRVLFSAGHDGNVIVWDLARGTKIRSYFNMIEGQGHGAVFDCKCAPDGQHFACTDSHGHLLIFGFGSSSRFDKIADQMFFHTDYRPLIRDANNFVIDEQTQQAPHLMPPPFLVDVDGNPHPPRYQRLVPGRENCRDDQLIPQMGVTSSGLNQVLSLQANNSLLDSMIQRLQQEQDQRLSGEVGTSSLNRGNRVLGSVSSTSEVHSPPNVGLRRSGQIEGVRQMHSNAPRSEIATERDLAAWSRRVVVPELPAGVARKQEQWRTAKGEEEVKLYRSEEKKKTAPSHTPREPKSQTSERSVDFGEMKKQQANQHNYRTRSAMEEPVKQTEEAEDETSSSEEGEVVAANGGTSEEGEKVWHSDSSSSSDYSSDYSDWTADAGINLQPPKKAPRHKTKKPESSSEDEEETEKQKQKPNKKEKKKGSEDKNGMPASPKKKKSKERKRKMLPVGDLPEQGLTLEEWLPSVWITDTMPRRCPFVPQMGDEVYYFRQGHEAYVEMAKKNRIYSINPKKQPWHKMELREQELMKIVGIKYEVGLPTLCCLKLAFLDPDTGKLTGGSFTMKYHDMPDVIDFLVLRQQFDEARNRQWNIGDRFRSVIDDAWWFGTIESQEPLQLEYPDSLFQCFNVCWDNGDTEKMSPWDMEIIPSNAVFPEELGTSVPLSDAEHRTLLYKPLDGEWGSRTREQEFERIIAEINQLMTLDIASPFVAPVDLQAYPMYCTVVAYPTDLSTIKERLENRFYRRLSSLMWEVRYIEHNARTFNEPGSPIVRTAKFVTDLLLQFIKDQTCSDIIPLYNSMKKKMLSDSEDEDEENDAVAPGTSTRKRKQEHQPRRKLRNRAQSYDIQAWRRQCQELLDLIFQCEDSEPFRQPVDLLEYPDYRDIIDTPMDFGTVKETLEAGNYESPMELCKDVRLVFSNSKSYTPSKKSRIYSMNLRLSALFEEHISSILSDYKSALRFHEKSKLTRQKKKRNRSSSVSSSAASSPERKRRLLKTEVKADISSAQSSTPGRSVVQRHSTAQVNGKAAESTLVVRTRGARRVTDAAVTEQPSTSSGAKSIISKPTATLPAKSVTENTSKHSKLQNNLSSLNHPCPTRNTKISSTGENSEQVKHFKRRRKSPISSPQATFSKVTSYIYTANSKNDTIASGSLQVNGHNGHPSNSFVKRGPGRRPKIEATISSCQVLPKKRGRKPKKVQSSELVTEEQHAARVNKDNDEEAASSTCNSNSDNNSRKGEVLQKKVRRGRKPKQKNQTVEPKLKEAPSTKMQTRSSRKHTEEPMEEDIRTDETETKGSESHMKTRNQGRRTAFYNEDDSEEEQRQLLFEDTSLTFGTSSRGRVRKLTEKAKANLIGW

>XP_002936252.2_Phip_Xenopus_tropicalis
MSSLNNQHSTELKSELYFLIARFLEDGPCQQAAQVLIREVEEKELLPKRVDWTGKEHARTYQNLVKYYRHLAPDHLLQICQRIGPLLEKEVPQSVPGVQTLLGAGRQSLLRTNKSCKHVVWKGSALAALHCGRPPEPPINYGSPPSIANTFFARKLNGNYQFENLVPTAVYQHMKMHKRILGHLSSVYCVTFDRTGRRIFTGSDDCLVKIWSTDDGRLLATLRGHAAEISDMAVNFENTMIAAGSCDKMIRIWCLRTCAPLAILQGHSASITSLQFSPLCNGSKRYLSSTGADGTICFWLWDAGTLKINPRPTKYTERPRPGVQMICSSFSSGGMFLATGSTDHVIRVYYFGSGQPEKISELEFHTDKVDSIQFSNTGNRFVSGSRDGTARIWQFKRREWKSILLDMTTRPTGVQGVEDKITKLKVTMVAWDRHDNFVITAVNNMTLKVWNSSNGQLVHILMGHEDEVFVLESHPFDPRVLFSAGHDGNVIVWDLARGVKIRSYFNMIEGQGHGAVFDCKCSPDGQHFACTDSHGHLLIFGFGSSSKYDKIADQMFFHSDYRPLIRDANNYVLDEQTQQAPHLMPPPFLVDVDGNPHPTRYQRLVPGRENCRDEQLIPQMGLTSSGMNQVLSQQSDNEVSPLDSLIQRLQLEQDQRMNADTSGGSSSRMGRASVSSSSEVHSPPNIGLRRSGQIEGVRQMHSNAPRSEIATERDLVAWSRRVVVPELSTGVLSKQEEWRTAKGEEEIRMYKAEDKKKTITNHAVRESKVSYSKNHSLELLLDIEDPKRQSSNSYNYRTRAAPEEQAVPTEDVENSSSDEAYVESEAVAASGATSEEDEKQEWNSDGSSSDYSSDYSDWTADAGINLQPPKKILKHRTKKAESSSEDEENSDKFKQKQNKKERKKGMEDKDGSSSPKKKKPKERKQKRLPIGELTEQGLSLEEWLPSAWITDTVPRRCPFVPQMGDEVYYFRQGHEAYVEMAKKNKIYRINPKKQPWHKMELREQELMKIVGIKYEVGLPTLCCLKLAFLDSDTGKLTGGAFTMKYHDMPDVIDFLVLRQQFDEARRRQWSIGDRFRSVIDDAWWFGTIESQEPLHQDYPDSLFQCYNVCWDNGDTEKMSPWDMELIPDNAVFPEELGTSVPLIEEEVRSLLYRSLDGEWGCRSRDEECDRITAAINQLMTLDIASAFVAPVDLQAYPMYSTVVAYPTDLSTIKQRLENRFYRRLSSLMWEVRYIEHNTRTFNEPGSPIERSAKLVIDVLLHFVKDQCCYDIIPLYNNLKKKLLSDSEEEEEKDADVPGTSTRKRKEYQPRRKLRSRAPSYDLHSWKKQCEELLNLIFQCEDSEPFRQPVDLLEYSDYREIIDTPMDFGTVRETLEAGNYETPLELSKDVRLIFSNSKAYTPSKRSKIYSMSLRLSAFFEERMSNILADYRSALRFHNRNTKTKSRRKRNRSSSSSSSPASSPERKRRYVKQQPNSENTTMSPASVHQRTVAHKVTNSLVNGKATEPSTLARTRSYKRQVEPAVPEKPTTSGTPKQLTAKSNHSTVAGKSAMIENAAKLLKSQNTSPNQASNHLIKNNVPKEKLEKDKPLKRRMKASSNMALRADRKEILHQASSIQVNGHSSEPLKPIVKGRPGRKPKVILNNSNNYETITVVQVVPKKRGRKPKYPRNEALQSVSQKPPNSVVETGKIKEQPASSSCNSHAAPCEKTENEVPKKRRGRKPKVKTEPTSLVAVIPAPSAHELKREETVKIQTRSKCKKSDQSEGESLTVSEDINNTEIQMRTRNQGRRTAFYNEEDSEEEQRQLLFEDTSLTFGTSSRGRVRKLTEKAKANLIGW

>XP_040553667.1_Phip_Gallus_gallus
MSGDGGSRHTAELRAELYFLIARFLEDGPCQQAAQVLIREVAEKELLPKRTDWTGKEHPRSYQNLVKYYRHLAPDHLLQICHRLGPLLEQEIPQSVPGVQTLLGAGRQSLLRTNKSCKHVVWKGSALAALHCGRPPESPVNYGSPPSIVDTLFSRKLNGKYRLERLVPTAVYQHMKMHKRILGHLSSVYCVTFDRTGRRIFTGSDDCLVKIWATDDGRLLATLRGHAAEISDMAVNYENTMIAAGSCDKMIRVWCLRTCAPLAVLQGHSASITSLQFSPLCSGSKRYLSSTGADGTICFWLWDAGTLKINPRPTKFTERPRPGVQMICSSFSAGGMFLATGSTDHIIRVYFFGSGQPEKISELEFHTDKVDSIQFSNSSSRFVSGSRDGTARIWQFKRREWKSILLDMATRPSGQTLQGVEDKITKLKVTMVAWDRHDNSVITAVNNMTLKVWNSFTGQLIHILMGHEDEVFVLEPHPFDPRVLFSAGHDGNVIVWDLARGVKIRSYFNMIEGQGHGAVFDCKCSPDGQHFACTDSHGHLLIFGFGSSSKYDKIADQMFFHSDYRPLIRDANNFVLDEQTQQAPHLMPPPFLVDVDGNPHPARYQRLVPGRENCREEQLIPQMGVTSSGLNQVLSQQANQEVSPLDSMIQRLQQEQDQRRSGEAGTSSTSRISRASVSSTSEVHSPPNIGLRRSGQIEGVRQMHSNAPRSEIATERDLVAWSRRVVVPELSSGVASRQEEWRTAKGEEEVRVYRSEEKRKHVMSHIQRENKIPTFSKNHSHDHLLDTNDSRKQQANQHNYRTRYAVEEPARPAEELENGHSSSDEGEVVVASGGTSEDDERAWHSDGSSSDYSSDYSDWTADAGINLQPPKKIPKLKTKKAESSSEDEEGPEKQKKQIKKERKKGSEEKDGPSTSPKKRKPKERKQKRLAVGVLAENGLTLEEWLPSAWITDTVPRRCPFVPQMGDEVYYFRQGHEAYVVMAKKNKIYSINPKKQPWHKMELREQELMKIVGIKYEVGLPTLCCLKLAFLDPDTGKLTGGSFTMKYHDMPDVIDFLVLRQQFDDAKHRRWNIGDRFRSVIDDAWWFGTIESQEPLQPDYPDSLFQCYNVCWDNGDTEKMSPWDMELIPTNAVFPEELGTSVPLTDEERRTLLYKPLDGEWGSRTRDQECDRIIAGINQLMTLDIASAFVAPVDLQAYPMYCTVVAYPTDLSTIKQRLESRFYRRLSSLMWEVRYIEHNTRTFNEPGSPIVKSAKFVTDLLLHFIKDQSCYDIILLYNAMKKKVLSDSDEEEEKDTNVPGTSTRKRKDHQPKRRLRNRAQSYDIQSWKKQCQELLNLIFQCEDSEPFRQPVDLLEYPDYRDIIDTPMDFATVRETLEAGNYESPMELCKDVRLIFSNSKAYTPSKRSRIYSMSLRLSAFFEEHISSILSDYKSALRFHKRNTIKRRRKKRSRSSSVSSSVASSPERKRRLIKPQLKGEPSASSSSSVSVRSTALRHAPPQMNGKAAETSSLVRTRSNRGITDVASTEQPSTSSGGKPLTIKPLITKPNTTAGSGKSVLENSTKHSKNQNILPVSSQSENSHNTRNNSTKENPEKEKPIKRKVKSSAVNQQDCKNNALASGSIQVNGHGGQPSKPPVKRGPGRKPKIEANNSTCEVVHKKRGRKPKKLQIVEQQKVAEQNTVQTTKDVLEEASASTACNSLSENNMKEDLVQKKGRGGRKPKRKIKTHPSGSDLLIPANVKMQTRSRRKKIDEPMEEGSEELKDSEPHMRTRNQGRRTAFYNEDDSEEEQRQLLFEDTSLTFGTSSRGRVRKLTEKAKANLIGW

>XP_006511627.1_Phip_Mus_musculus
MSRERKGLSELRSELYFLIARFLEDGPCQQAAQVLIREVAEKELLPRRTDWTGKEHPRTYQNLVKYYRHLAPDHLLQICHRLGPLLEQEIPQSVPGVQTLLGAGRQSLLRTNKSCKHVVWKGSALAALHCGRPPESPVNYGSPPSIADTLFSRKLNGKYRLERLVPTAVYQHMKMHKRILGHLSSVYCVTFDRTGRRIFTGSDDCLVKIWATDDGRLLATLRGHAAEISDMAVNYENTMIAAGSCDKMIRVWCLRTCAPLAVLQGHSASITSLQFSPLCSGSKRYLSSTGADGTICFWLWDAGTLKINPRPTKFTERPRPGVQMICSSFSAGGMFLATGSTDHIIRVYFFGSGQPEKISELEFHTDKVDSIQFSNTSNRFVSGSRDGTARIWQFKRREWKSILLDMATRPAGQNLQGIEDKITKMKVTMVAWDRHDNTVITAVNNMTLKVWNSYTGQLIHVLMGHEDEVFVLEPHPFDPRVLFSAGHDGNVIVWDLARGVKVRSYFNMIEGQGHGAVFDCKCSPDGQHFACTDSHGHLLIFGFGSSSKYDKIADQMFFHSDYRPLIRDANNFVLDEQTQQAPHLMPPPFLVDVDGNPHPSRYQRLVPGRENCREEQLIPQMGVTSSGLNQVLSQQANQDISPLDSMIQRLQQEQDLRRSGEAGVSNASRVNRGSVSSTSEVHSPPNIGLRRSGQIEGVRQMHSNAPRSEIATERDLVAWSRRVVVPELSAGVARQEEWRTAKGEEEIKSYRSEEKRKHLTVAKENKILTVSKNHAHEHFLDLGDSKKQQANQHNYRTRSALEETPRPLEELENGTSSSDEGEVLAVSGGTSEEEERAWHSDGSSSDYSSDYSDWTADAGINLQPPKKVPKHKTKKPESSSDEEEESENQKQKHIKKERKKANEEKDGPTSPKKKKPKERKQKRLAVGELTENGLTLEEWLPSAWITDTLPRRCPFVPQMGDEVYYFRQGHEAYVEMARKNKIYSINPKKQPWHKMELREQELMKIVGIKYEVGLPTLCCLKLAFLDPDTGKLTGGSFTMKYHDMPDVIDFLVLRQQFDDAKYRRWNIGDRFRSVIDDAWWFGTIESQEPLQPEYPDSLFQCYNVCWDNGDTEKMSPWDMELIPNNAVFPEELGTSVPLTDVECRSLIYKPLDGEWGANPRDEECERIVGGINQLMTLDIASAFVAPVDLQAYPMYCTVVAYPTDLSTIKQRLENRFYRRFSSLMWEVRYIEHNTRTFNEPGSPIVKSAKFVTDLLLHFIKDQTCYNIIPLYNSMKKKVLSDSEEEEKDADVPGTSTRKRKDHQPRRRLRNRAQSYDIQAWKKQCQELLNLIFQCEDSEPFRQPVDLLEYPDYRDIIDTPMDFATVRETLEAGNYESPMELCKDVRLIFSNSKAYTPSKRSRIYSMSLRLSAFFEEHISSVLSDYKSALRFHKRNTISKKRKKRNRSSSLSSSAASSPERKKRILKPQLKSEVSTSPFSIPTRSVLPRHNAAQMNGKPESSSVVRTRSNRVAVDPVVTEQPSTSSATKAFVSKTNTSAMPGKAMLENSVRHSKALSTLSSPDPLTFSHATKNNSAKENMEKEKPVKRKMKSSVFSKASPLPKSAAVIEQGECKNNVLIPGTIQVNGHGGQPSKLVKRGPGRKPKVEVNTSSGEVTHKKRGRKPKNLQCAKQENSEQNNMHPIRADVLPSSTCNFLSETNAVKEDLLQKKSRGGRKPKRKMKTHNLDSELIVPTNVKVLRRSNRKKTDDPIDEEEEFEELKGSEPHMRTRNQGRRTAFYNEDDSEEEQRQLLFEDTSLTFGTSSRGRVRKLTEKAKANLIGW

>XP_005248786.1_Phip_Homo_sapiens
MSCERKGLSELRSELYFLIARFLEDGPCQQAAQVLIREVAEKELLPRRTDWTGKEHPRTYQNLVKYYRHLAPDHLLQICHRLGPLLEQEIPQSVPGVQTLLGAGRQSLLRTNKSCKHVVWKGSALAALHCGRPPESPVNYGSPPSIADTLFSRKLNGKYRLERLVPTAVYQHMKMHKRILGHLSSVYCVTFDRTGRRIFTGSDDCLVKIWATDDGRLLATLRGHAAEISDMAVNYENTMIAAGSCDKMIRVWCLRTCAPLAVLQGHSASITSLQFSPLCSGSKRYLSSTGADGTICFWLWDAGTLKINPRPAKFTERPRPGVQMICSSFSAGGMFLATGSTDHIIRVYFFGSGQPEKISELEFHTDKVDSIQFSNTSNRFVSGSRDGTARIWQFKRREWKSILLDMATRPAGQNLQGIEDKITKMKVTMVAWDRHDNTVITAVNNMTLKVWNSYTGQLIHVLMGHEDEVFVLEPHPFDPRVLFSAGHDGNVIVWDLARGVKIRSYFNMIEGQGHGAVFDCKCSPDGQHFACTDSHGHLLIFGFGSSSKYDKIADQMFFHSDYRPLIRDANNFVLDEQTQQAPHLMPPPFLVDVDGNPHPSRYQRLVPGRENCREEQLIPQMGVTSSGLNQVLSQQANQEISPLDSMIQRLQQEQDLRRSGEAVISNTSRLSRGSISSTSEVHSPPNVGLRRSGQIEGVRQMHSNAPRSEIATERDLVAWSRRVVVPELSAGVARQEEWRTAKGEEEIKTYRSEEKRKHLTVPKENKIPTVSKNHAHEHFLDLGESKKQQTNQHNYRTRSALEETPRPSEEIENGSSSSDEGEVVAVSGGTSEEEERAWHSDGSSSDYSSDYSDWTADAGINLQPPKKVPKNKTKKAESSSDEEEESEKQKQKQIKKEKKKVNEEKDGPISPKKKKPKERKQKRLAVGELTENGLTLEEWLPSTWITDTIPRRCPFVPQMGDEVYYFRQGHEAYVEMARKNKIYSINPKKQPWHKMELREQELMKIVGIKYEVGLPTLCCLKLAFLDPDTGKLTGGSFTMKYHDMPDVIDFLVLRQQFDDAKYRRWNIGDRFRSVIDDAWWFGTIESQEPLQLEYPDSLFQCYNVCWDNGDTEKMSPWDMELIPNNAVFPEELGTSVPLTDGECRSLIYKPLDGEWGTNPRDEECERIVAGINQLMTLDIASAFVAPVDLQAYPMYCTVVAYPTDLSTIKQRLENRFYRRVSSLMWEVRYIEHNTRTFNEPGSPIVKSAKFVTDLLLHFIKDQTCYNIIPLYNSMKKKVLSDSEDEEKDADVPGTSTRKRKDHQPRRRLRNRAQSYDIQAWKKQCEELLNLIFQCEDSEPFRQPVDLLEYPDYRDIIDTPMDFATVRETLEAGNYESPMELCKDVRLIFSNSKAYTPSKRSRIYSMSLRLSAFFEEHISSVLSDYKSALRFHKRNTITKRRKKRNRSSSVSSSAASSPERKKRILKPQLKSESSTSAFSTPTRSIPPRHNAAQINGKTESSSVVRTRSNRVVVDPVVTEQPSTSSAAKTFITKANASAIPGKTILENSVKHSKALNTLSSPGQSSFSHGTRNNSAKENMEKEKPVKRKMKSSVLPKASTLSKSSAVIEQGDCKNNALVPGTIQVNGHGGQPSKLVKRGPGRKPKVEVNTNSGEIIHKKRGRKPKKLQYAKPEDLEQNNVHPIRDEVLPSSTCNFLSETNNVKEDLLQKKNRGGRKPKRKMKTQKLDADLLVPASVKVLRRSNRKKIDDPIDEEEEFEELKGSEPHMRTRNQGRRTAFYNEDDSEEEQRQLLFEDTSLTFGTSSRGRVRKLTEKAKANLIGW
