# Supplementary material for: Gene expression in notochord and nuclei pulposi: a study of gene families across the chordate phylum
Source: BMC Ecol Evol. 2023 Oct 27;23:63. doi: 10.1186/s12862-023-02167-1 (PMC10605842; doi:10.1186/s12862-023-02167-1)
Supplement: Supplementary file 14 — Additional file 14: Supplemental file 2. Rgm protein sequences used in Fig. 2, with their respective accession numbers. [file 12862_2023_2167_MOESM14_ESM.txt]

>XP_001623735.1_RgmA/B/C/D_Nematostella_vectensis
MVSNTGTILACEFLLLLICVDFIQVTIAFPALAEQGGSKKSNSSCQVQPKCTDPYVQREADTAFKLCASLKLYKLCLDRIRKQCRGSGGIYYNTVRTLVPVLMRNHKCDNVTLPEKEKGLLNIFKKRQMQGNIPPKPTVKPKCTRTKRLYSKSEEKKYCGLFGDPHLRTFGDAKQTCVVEGAWPLVENHFLIVQVTNVPLVDGSSATATNKITVIIQENKDSCVQQKIYKAKSGALPAAFDDGTSTTGTSECSVRILEVEKNSLIHIRLCHIGTDIYVRQVSQYLTFHIRMPHALTLEDFSMGLCVNGCPKQQIIDYRELLSFTERRLAKVLPRKKITRREAKKKCQDSNVTGFYLDSCMFDLLTTGDSNFTLAAKSALDDAFVMDPVGTVKDLRNYNVTIPKDASETETKQKHSSASSPSFCLVSHCLIASLWFVLLHRFI

>XP_006823393.1_RgmA/B/C/D_Saccoglossus_kowalevskii
MTMITRAYRAATSNQLPSARTAWKGMGRRRFCSLAVRPSPIFLQIVILVTLASSVNSACKILKCSKEYADNTDHLSPTSDAEYCDALRLYRSCVDATARTCRGDLHYHTTVTLIPDLMQTYNCSNTPPAHGGGSHHSRPTPKPSEVETRCSSHHGPRTFKHCGLFGDPHLRTFDDVFETCKVAGAWPLIDNRHLAVQVTNVPLVDGSSATATDQLTVIIKGHSECSEQKLYQAQTGNLPASFVDGTYSSGPGRSLVIVEILPGKHVEIHAKFIATTIVVRQVGSYLTFAIRMPGDLVDTGVKDGLELCVKGCPHQEKIDFNELLSSPNQIKDTSGLVMSKETAIAKCLEANVTDFYFDSCVFDLITTGDVNFTMAAKKALKDYQELLPNANVHRNRTTDVPLQNKTSLEVAYNRAPSRTTNCWTLGACIVLLVLLSMMGESRH

>XP_030832986.1_RgmA/B/C/D_Strongylocentrotus_purpuratus
MFVHFSHSRATRLADTCATASTPAAHTWKGMGRRRTAICSTSILQSASLAALLLQIAIFTALISKVYSACDILWCSYQYEADTDPLDPGPYPDFCRALQRYQRCVDRISPGSCRGDLHYHSTKTVIPDLQRNYECERVLREENNPGPTRAVETTTRPSRNGGDNDSDSPGTNGRPPFFPDILSDAPETGGSQRCQYTGSRSFRHCGLFGDPHLRTFDDLFQTCKVAGAWPLIYNDYLTAQVTNVPLVHGSGATATNKLTVIIKPFRDGECAQRKLYQATAGNLPTTFDDGTITSGREEGVVIIEVIPGEHVEIHIRYIATLIVIRQVGRYITFAVRMPEELIQYQGAEDMQLCVKGCPVSEQIDYATFLSQTTRADRNYKELRVDAIAKCRKAKIYDEYLDSCVFDLLTTGDANFTQAAKSALTDVNRLHPNASFLFKNRTSVFENASFPGYRDIEGGAPPRTYLFHHLQFNLAMVLFSILISSYMSSWCHIQR

>XP_019635460.1_RgmA/B/C/D_Branchiostoma_belcheri
MGTGRTLEQAVRPLYPVLLRLLVIAVLVHRAHSDSACRVTKCNSEFVASTAPLNPAIFRDLVLYCRALRQATDCARRTARNCRGDLHYHSTIRGFQAQMQSHNCTHVPTDAPVEEFPPVRPGSPHEEHLPPMCAYRGGSNTVYRHCGLFGDPHLRTFYDDFQTCKVDRAWPLIDNAYLAVQVTNVPVAVAASHGFTATATTKLTVIVKGEVAECAREKVYQAQQNNLPDAFADGTRSGGPNGIRSLVLDVRVPGRHVEIHVRYIDTTIVLRQIGNYLTFAIRMPEDVINTGNFDEDGLQLCVKGCPLSERIDYVEFLRNPPQSSSNTVLHRSEIAMPKDMAIQKCRQSNVTDFYLDSCVFDLMTTGDANFTLAAKSALEDVYRLHPNPGRTHRNRTIESTISGSQTPVNSAPSRTLPRRTLSLYMLLISCIILLTNWSYFVT

>XP_026694294.1_RgmA/B/C/D_Ciona_robusta
MGKRLFCRIRKTSVVFPGPSTAFYLLVFALLVTSVLSDSRCSFTKCVKTYERADRRIRRMDDRTPTKLAEQTRQRCRALRKYRRCIDKNHLPCRGNLFFHSVEHINSRQLEEYSCTNSKTKNPPRTTATPRTKPPPQNTTTMPPKRHFPEDEAAVEGDTCTYTGKSAFRHCGMFGDPHLRTFHDEFFTCNVVKAWPLIDNDYLVVMATNIPVTNGSAVTATTKITVLIKASSPCTEQKFYLANNSKLSPSFTDGTISSGSVSVDEVIPGRHVEIQVRFIGTTIIIRKVGSFLTFAIRMPHEFIEGLDPSRQLCVQGCPSRHRIDLKASNKGHGNTLLPGTKGSRRNAAIPPVPKAEQKKIFTEEEARQKCQQIMLAETSPIDEVGNKDGQTDSDEVNQLSHAQSSAAFSSLVPSEDQGHHQINGKQVPTVQQLITSLDGTNSEPKRRKKPGARNRRLGRGKHHHRNRNRKHRKSKRGVSDVPPCLEDQDVGTSNFYFDSCVFDLLTTGDVNFTLSARAALEDVRRTHTLRDSAPGASLVVIRTWEPFEPKARSRGCTTVAPVVEENPTSSSRRSQANRFVILLCAVLTCVFINGWSSCNDSVKKTHTNVRCVTKGQMSPLLNHEDFFRTTPLNCIKS

>AAT28342.1_RgmA_Danio_rerio
MVMGKGAGPSALQVCQFLALFLSLFPAATLQCKILKCNSEFWASTSNSGPEEEFCTALRAYNSCVRRTARTCRGDLAYHSAQHGIEDLMSQHNCSKEGPTTQPRARTVPPPVLSPPQTDIHIPSDEPEVCHYERSLPRNAAPPNYTHCGFFGDPHLRTFNDDFQTCKVEGAWPLIHNKYLSVQVTNTPVVVGSSATATSKLTIIFNSFQECVDQKTYRAETEDLPAAFIDGSKNGGEGHGANTLRVVEKVPGQHVEIQARYIGTTIVVRKVGHYLTFAVRMPEEVVNSVEDQDNQDLYLCLHGCPANQRIDFRTFKARAAESHGVGRGRPGNPSYGFTYQSAMAKCKERLPVEDLYFQSCVFDLLSSGDINFTLAAYYAFEDVKMLHSNKNKYHLFEKDTIFNSASRKLAFSILIFISFVIVQLWIDSCSICL

>XP_007906540.2_RgmA_Callorhinchus_milii
MQPIRTRGVGVLARGGPARGGWMGMGRGGERAALVRLLLGTMLCLPTVSSSKCSILRCNSEFLGATSGLQGAEESGQFCTALQTFAHCTRLTSRTCRGNLVYHSAVHGVEDLMSQHNCSRVGVGDTPRIPPTSQDSQNRSDPPGTCQFGGSQAHVPRLLHCSLFGDPHIRTFGDDLQTCSVRGAWPLIDNNYLFVQVTNVAVAEGSSATAPSQFTVIFKSFPGCAVEKVYQAQSDNLPAAFVDGSRTGGEGPGTSSLQVWERVRGQHVEILATYIGTTIVVRQVGRYLMFAVFMPEDIMNSFEERQGLQLCLRGCPADQRMDWVVPEPPRGQDGPAPGTFTQQTAGAKCKEKLAVEDLYFKSCLFDLLSTGDTNFTQAALYALEDARRLLVNKESVHVYEQFQRPTPANTAPPLLAPTLPLTHLFLICLCCCGYL

>XP_031753641.1_RgmA_Xenopus_tropicalis
MVNIISFKYQVRFLETNQEVLMFVNEGGVKLLYSMLCVGWMLTLCISLRIVSSSCKILKCTADYLQATSNPHHHAGPEDTVEICTALRTYAHCSRRTARTCRGDLAYHSTVHGIDDLMSHHNCSKDGPTSQPRIRILPPGDSQERSDSPEICHYEKSFHRPSALPNYTHCGLFGDPHLRTFSDTFQTCKIQGAWPLIDNNYLNVQVTNTPVLPGSIATATSKLTIIFKNFQECVDQKVYQAEMDELPAAFVDGSKNGGDKSGANSLRIIEKVAGQHIEIQAKYIGTTIVVRQVGRYLTFAVRMPEEVVNAVEDKDNQGLYLCLHGCPQNQQIDFRTFHSQAPETGLKRLTSAASSAASFTPQTAEAKCKEKLPVEDLYFQSCVFDLLTTGDVNFTLAAYYAFEDVKLLHSNKNKVHLFERTTGLGPSNTAPSAGVDVPQLLVALVCLIQCCAMLL

>XP_046780429.1_RgmA_Gallus_gallus
MRPLRERIVVKARAGWMGMGRGAGSTALGLFQILPVFLCIFPPVTSPCKILKCNSEFWAATSGSHHLGAEETPEFCTALRAYAHCTRRTARTCRGDLAYHSAVHGIDDLMVQHNCSKDGPTSQPRLRTLPPGDSQERSDSPEICHYEKSFHKHSAAPNYTHCGLFGDPHLRTFTDTFQTCKVQGAWPLIDNNYLNVQVTNTPVLPGSSATATSKLTIIFKSFQECVEQKVYQAEMDELPAAFADGSKNGGDKHGANSLKITEKVSGQHIEIQAKYIGTTIVVRQVGRYLTFAVRMPEEVVNAVEDRDSQGLYLCLRGCPLNQQIDFQTFRLAQAAEGRARRKGPSLPAPPEAFTYESATAKCREKLPVEDLYFQSCVFDLLTTGDVNFMLAAYYAFEDVKMLHSNKDKLHLYERTRALAPGNAAPSEHPWALPALWVALLSLSQCWLGLL

>AAH15886.2_RGMA_Homo_sapiens
ARGRGGRSLPARCSRRRSEAALSSQRDLFSSPFFLNSSSRERLVVTGRAGWMGMGRGAGRSALGFWPTLAFLLCSFPAATSPCKILKCNSEFWSATSGSHAPASDDTPEFCAALRSYALCTRRTARTCRGDLAYHSAVHGIEDLMSQHNCSKDGPTSQPRLRTLPPAGDSQERSDSPEICHYEKSFHKHSATPNYTHCGLFGDPHLRTFTDRFQTCKVQGAWPLIDNNYLNVQVTNTPVLPGSAATATSKLTIIFKNFQECVDQKVYQAEMDELPAAFVDGSKNGGDKHGANSLKITEKVSGQHVEIQAKYIGTTIVVRQVGRYLTFAVRMPEEVVNAVEDWDSQGLYLCLRGCPLNQQIDFQAFHTNAEGTGARRLAAASPAPTAPETFPYETAVAKCKEKLPVEDLYYQACVFDLLTTGDVNFTLAAYYALEDVKMLHSNKDKLHLYERTRDLPGRAAAGLPLAPRPLLGALVPLLALLPVFC

>XP_006540965.1_RgmA_Mus_musculus
MGMGRGAGRSALGLWPTLAFLLCSFPAAISPCKILKCNSEFWSATSSGSHAPASDDVPEFCAALRTYALCTRRTARTCRGDLAYHSAVHGIEDLMSQHNCSKDGPTSQPRVRTLPPAGDSQERSDSPEICHYEKSFHKHSAAPNYTHCGLFGDPHLRTFTDHFQTCKVQGAWPLIDNNYLNVQVTNTPVLPGSAATATSKLTIIFKNFQECVDQKVYQAEMDELPSAFADGSKNGGDKHGANSLKITEKVSGQHVEIQAKYIGTTIVVRQVGRYLTFAVRMPEEVVNAVEDRDSQGLYLCLRGCPLNQQIDFQAFRANAESPRRPAAASPSPVVPETFPYETAVAKCKEKLPVEDLYYQACVFDLLTTGDVNFTLAAYYALEDGKMLHSNKDKLHLFERTRELPGAVAAAAAAATTFPLAPQILLGTIPLLVLLPVLW

>XP_046792815.1_RgmB_Gallus_gallus
MGRAASSRAAGAEPPLAALGLLAALGLLLRAGDCQLQAPCRIQKCTTDFVSLTAHLNSALDGFDLEFCKALRAYSACTYRNSKVCRGNLVYHSAVLGISDLMSQRNCSKDGPTSSTNPEVSHDPCNYSGHTEANEHQGGEKTIPTYLFCGLFGDPHLRTFKDHFQTCKVEGAWPLLDNNYLTVQVTNVPVVPGSSATATNKITIIFKSYQHCTDQKVYQAVTDDLPAAFVDGTTGGGDGNTKSLQIVDKVSGKYVEMHARYIGTTVYIRQLGHYLTLAIRMPQELAMAYEESQDLQLCVNGCPSSERIDDSGHLPLPVRGQVLPQAGAARPRSAYTLETATTKCHEKMLVKDIYFYSCVFDLLTTGDANFTAAAHSALQDVEALHPRKERWHIFPSSGDGGVGKGSKSFVSLGLACLILVAFL

>XP_007891301.1_RgmB_Callorhinchus_milii
MFNGYCQQPQYHHHQQQCRIQKCTTDFVAITSHLSSGPDAISSEFCTALRAYALCTERTAKACRGNLVFHSAMLGITDLMSQRNCSRDGPTSIADPDTTPVNHNMGFCNYESRAGVARGYGGAAGTGQQSTRRYVFCGLFGDPHLRTFRDHFQTCKVEGAWPLIDNDFLSVQVTNVPVVQGSSATATNKITIIFKTYHDCTDQKVYQARTDDLPAAFIDGTTVGNGWVKSLWIVEKANGKHVEVHAKYIGMTVIVRQVGRYLTFALRMPEELALSENDNQGLQLCARGCPTNERIDEGGHLPLPASSQSHLQLPHNQWRSSYTLENATAKCYEKIQVKDVYFHSCVFDLLTTGDANFTSAAYSALKDLETLHPKRERWHIFPKSNGGTRSDTALFAVSVGLLSFVVIVFL

>XP_011541648.1_RGMB_Homo_sapiens
MPPNCDCQQPAQCRIQKCTTDFVSLTSHLNSAVDGFDSEFCKALRAYAGCTQRTSKACRGNLVYHSAVLGISDLMSQRNCSKDGPTSSTNPEVTHDPCNYHSHAGAREHRRGDQNPPSYLFCGLFGDPHLRTFKDNFQTCKVEGAWPLIDNNYLSVQVTNVPVVPGSSATATNKITIIFKAHHECTDQKVYQAVTDDLPAAFVDGTTSGGDSDAKSLRIVERESGHYVEMHARYIGTTVFVRQVGRYLTLAIRMPEDLAMSYEESQDLQLCVNGCPLSERIDDGQGQVSAILGHSLPRTSLVQAWPGYTLETANTQCHEKMPVKDIYFQSCVFDLLTTGDANFTAAAHSALEDVEALHPRKERWHIFPSSGNGTPRGGSDLSVSLGLTCLILIVFL

>NP_988950.1_RgmB_Xenopus_tropicalis
MGMGKRAGLSYPGAERLPPPVAALHLPVLLLLLLALWGDTAYCQQQTQCRIQKCTTDFVSLTSHLNTGSDGFDSEFCKALRAYAACTQRTSKACRGNLVYHSAVLGISDLMSQRNCSKDGPTSSTNPEFTMDACNYHNRATERILRSGDQTQPNYLFCGLFGDPHLRTFQDHFQTCKVEGAWPLIDNNYLSVQVTNVPVVPGSSATATNKITIIFKSFQDCTDQKVYQAVTDDLPAAFVDGTTSGGDSDSKSLRIIERVGGKHVEMHARYIGTTVIVRQLGNYLTLAIRMPEELAMAYEESQDLQLCVNGCPTSERIDEGGHLRLPVTVSSTHDGSTVQTASLYTLESANEKCHEKIQVKHIYFHSCVFDLLTTGDANFTAAAFSAWEDVETLHPRKERWQIFPNKAGCANTHALPALVFGLAGLLSLFL

>ENSMUSP00000126177.2_RgmB_Mus_musculus
MGVRAAPSCAAAPAAAGAEQSRRPGLWPPSPPPPLLLLLLLSLGLLHAGDCQQPTQCRIQKCTTDFVALTAHLNSAADGFDSEFCKALRAYAGCTQRTSKACRGNLVYHSAVLGISDLMSQRNCSKDGPTSSTNPEVTHDPCNYHSHGGVREHGGGDQRPPNYLFCGLFGDPHLRTFKDHFQTCKVEGAWPLIDNNYLSVQVTNVPVVPGSSATATNKVTIIFKAQHECTDQKVYQAVTDDLPAAFVDGTTSGGDGDVKSLHIVEKESGRYVEMHARYIGTTVFVRQLGRYLTLAIRMPEDLAMSYEESQDLQLCVNGCPMSECIDDGQGQVSAILGHSLPHTTSVQAWPGYTLETASTQCHEKMPVKDIYFQSCVFDLLTTGDANFTAAAHSALEDVEALHPRKERWHIFPSSCGGCRDLPVGLGLTCLILIMFL    

>AJG05943.1_RgmB_Danio_rerio
MGMGRAGSYYPGAERLISPVLHLLVLCTLSSLTPIGESQVQTPQCRIQKCTTDFVSLTSHLNPSLDGFDTEFCKALRAYSACTQRTAKSCRGNLVFHSAMLGITDLMSQRNCSKDGPTSSTHPVIPIEPCNYHSRHHHHVSRFGTGVPEHPRLMYLFCGLFGDPHLRTFKDQFQTCKVEGAWPLIDNNYLSVQVTNVPVVYGSSATATNKITIIFKPYQECTDQKVYQAVTDDLPAAFVDGTISGGDSETRSIWILEKSPGRHVEIHAAYIGVTIIIRQQGRYLTLAVRMPEELAMAFDETQDLQLCMNGCPTSERIDQEGHLQLPVLGLQQAGFQQQQQPRVEAQRGVFTLESASRRCRDQLEVKDIYFHSCVFDLLTTGDANFTTAAYNALKDMETLHPKKERWQIFP

>NP_001303696.1_RGMC_Homo_sapiens
MQECIDQKVYQAEVDNLPVAFEDGSINGGDRPGGSSLSIQTANPGNHVEIQAAYIGTTIIIRQTAGQLSFSIKVAEDVAMAFSAEQDLQLCVGGCPPSQRLSRSERNRRGAITIDTARRLCKEGLPVEDAYFHSCVFDVLISGDPNFTVAAQAALEDARAFLPDLEKLHLFPSDAGVPLSSATLLAPLLSGLFVLWLCIQ

>XP_040508418.1_RgmC_Gallus_gallus
MGKASCSKSPAQLEHGLFLQALLLLLLLCCRHVSSQCKILRCNSDFVAATLNLRGAARASAYCTALRSYSHCTRRTARTCRGDLAFHSAVHGIEDLMIQHNCSKDGPTSPPRPRPPAPDHQSFPASEMCDYEKTFRSKHGRPPRYRHCAAFGDPHVRTFHDDFHTCRVEGAWPLLDNEYLFVQATSAPVAEGSNATVTSKLTIIFKHMKECTEQKVYRAELDNVPAAFEDGSVTGGDRPGGGALHIRERSPGRHVEIRAPYIGTTIAVRQAARQLSFSIRAAEEVTRAFTAEQDLQLCVAGCPRGQRISRSVRSRAAAQAARALCKATLPVEDVYFQSCVFDVATSGDANFTMAARGALEDARDFLPDVEKLHIFQAGQGCPRAPPSFPVLLLLLLCGLCALWLQL

>NP_081402.3_RgmC_Mus_musculus
MGQSPSPRSPHGSPPTLSTLTLLLLLCGQAHSQCKILRCNAEYVSSTLSLRGGGSPDTPRGGGRGGLASGGLCRALRSYALCTRRTARTCRGDLAFHSAVHGIEDLMIQHNCSRQGPTAPPPARGPALPGAGPAPLTPDPCDYEARFSRLHGRAPGFLHCASFGDPHVRSFHNQFHTCRVQGAWPLLDNDFLFVQATSSPVSSGANATTIRKITIIFKNMQECIDQKVYQAEVDNLPAAFEDGSINGGDRPGGSSLSIQTANLGSHVEIRAAYIGTTIIIRQTAGQLSFSIRVAEDVARAFSAEQDLQLCVGGCPPSQRLSRSERNRRGAIAIDTARRLCKEGLPVEDAYFQSCVFDVSVSGDPNFTVAAQTALDDARIFLTDLENLHLFPSDAGPPLSPAICLVPLLSALFVLWLCFSK

>NP_001038746.1_RgmC_Danio_rerio
MGMAASAGGGNHSHTTWRHIVIIVLMVLLFSAPSVCAQCRILRCNSDFVAATLESGVIGGGNKEGVNTGYCSALRSYALCTQRTARACRGDLAYHSAVQGIEDLLIQYRCPKAGPTAQPQPRPLPQAPLSGDGCFYEKGFIQREGRAPEYLHCGVFGDPHIRTFNEEFQTCAVQGAWPLIDNQYLYIQATSSPTRESSDTTILTEVTVIFQNWRECAEQQVYQAKLGNVPPAFADGSVTGGDRRGHQSLRIHSQDPGRHAEIWATHIGTMIIVRQVGQSLSLSVRSPRAIVESYTPEQDLQLCVWGCPISQRLEMLHAHPFDPAYTHCSSLFPGRDVYFQACLFDVQVTGDVNSSASAVAALEDARAMISDPASVHLVTGGTGNNSPSLLVVLGFSFLTETLRHSFLGSA

>XP_002938521.2_RgmC_Xenopus_tropicalis
MGKRHLPTCLDSVLFKTVLLLIFCEQVNAQCKIIKCNSEYVSATLNLRGSGRNAEIQKCNALRSYSQCTRKTARTCRGDLIYHSAVHIIEDLMIQHNCSKEGPTASPRPQPPQPRPEGPRKQEACDYERTFREKHGKIPKYLHCGVFGDPHVRTFSGDFQTCRVNGSWPLLDNEYLFVQATSSPLSTMSNATVTTKITIIFKNMKQCIDQKVYQAEVDNLPAAFDDGSVNGGRRAGGSNLKIYDREPGSLIEIEAPYIGTTIRVRQLAKQLSFSLRMPEDISLAFQEEQDLQLCMGGCPASQFISRTKDVGRTSSISTDKAKSMCRAKLPVEDAYFQSCVFDVAISGDANMTNAAYYALEDAKDFLPEPGMLHIFSTGAANGRHIPVALILLLCLANTVQNL

>NP_955867.1_RgmD_Danio_rerio
MGRSGTLNLAKRQLWNWFYLVVVSMCLLLRPVCCQACRIQRCNAEYVASFSPSGGLQEEVHPDVDYCIALRAYSLCTRRTARACRGDLVYHSAVFRIKELFAQHNCSSDGPTSSAKAPSTSKPTVVDICNYESRVLASGPAAQQKKYGHCGLFGDPHLRTFRDEFQTCRVEGAWPLIHNRYLSVQVTNVPVVEGSSATATNKITVIFKSYHDCTEQKVYQATTEDLPSAFQDGTRSGGKGESLWIVEGSGGLGIRQVGRYLTFAIRMPEDLAEENGGLQLCLHGCPRSEVIKAHVLNRQQSLRPPRLMGGWYGEDDGGEVKSGLSSHIDMLERATTKCREMLQVEDVYFQSCVFDLLTTGDPEFSMAAYGALEDLKALPPSTLKQSSPRTPRVSNRGTIVTPSVFTALVLLLLLN

>XP_007896938.1_RgmD_Callorhinchus_milii
MRNMVRPQHSSQRANLLHFAEQSTNSIGAGWIGMGKGGFYPLAKKLWSSALLIFFSMCLSSVHCQQCRIERCNAEFVAATTPRNGLQEDLDGIGGGGGGGGGGADFCIALRSYYQCTKKTAKSCRGDLVYHSAVLGINDLMAQQNCSKTGPTAPAKPPAGTEKSRVSDFCNYESRMKFVRGGSGQQQQQQQQQQQQVPKFAHCGLFGDPHLRTFRNEFQTCKVEGAWPLIDSNVLSVQVTNVPVVQGSSATATSKVTIIFKSFRGCTEQKVYQAVTGDLPSAFVDGTKHSGKRDGESSLRILEKAGGSQVEIQARYIGTTVIVRQVGKYLTFAIRVPEETLSSADENWALQLCVHGCPRSELIREHTLPGHLSTPRHQGALRAYTVETATAKCRETLQVEDVYFHSCVFDLLTTGDPAFSMAAHGALEDLKALHLNLLKLQSAPQTGEGNGGPPSQPRIHPLYVALMILCATLLMQ

>XP_006626791.1_RgmB_Lepisosteus_oculatus
MGMGKARFYYPGADRLLLPSPLLSLLVLIALASRVYIGDCQVQTPQCRIQKCTTDFVSLTSHLNPSLDGFDTEFCKALRAYSACTHRTSKSCRGNLVFHSAMLGISDLMSQRNCSKDGPTSSTHPETAAEPCNYHSRHHGNSRDLQAKEHAQPTYLFCGLFGDPHLRTFKDHFQTCKVEGAWPLIDNNYLSVQVTNVPVVPGSSATATNKITIIFKPYQDCTDQKVYQAVTDDLPSAFVDGTMSGGDSDTRSLWIVEKAAGRHVEIEANYIGASVIVRQVGRYLTLAVRMPEELALAYDETQDLQLCMNGCPTAERIDEGGYLPLPVLGLHQPSHQQQQQLQQHSLPLQPRGGFSLESATAKCQEQLEVKDIYFHSCVFDLLTTGDANFTSAAYSALRDLEALHPQKERWHIFPREGNAGPSLTPHAPLLHLTLLICFLLAVFL

>XP_015220745.1_RgmD_Lepisosteus_oculatus
MGEGRFQNLAKRQLWNSISLVMVLLSLWPRAGYCQQCRIQRCNSEYVSATSPAGGLQEEAPADPDYCAALRAYSLCTRRTARGCRGDLVYHSAVFRIKELFAQHNCSSAGPTSPARAPGTPHPAAPQLCDYESRALAAGPPKKYAHCGLFGDPHLRTFRDEFQTCKVEGAWPLIDNRYLSVQVTNVPVVQGSSATATSKITVIFKSFRGCTEQKVYQATTEDLPAAFLDGTRGGGEGGSLWIAERGGAQVEIQARYIGTTIIVRQVGRYLTFAIRVPEDTLSLSDESGGLQLCLHGCPRGELIKEHTLGQQGLGPGPXXXXXXXXXVDRATAKCWEILQVEDVYFQSCVFDLLTTGDPEFSMAAYVALEDLKALPPSKLKRNSPRTPPLPGGAAPLHRLGTGGPCLSGAALQAALVLAALLLLLL

>XP_006629050.1_RgmA_Lepisosteus_oculatus
MQPQRERREVRSRAGWMVMGKAAGPAAIEVGKILVVFLYLFPAVSLQCKILKCNSEFWASTSSSGPEEEFCTALRAYNTCVRRTARTCRGDLAYHSAQHGIEDLMSQHNCSKEGPTSPPRARTPPPPPPDSQEHSDGPEICHYERSFHRHTAPPNYTHCGFFGDPHLRTFSDDFQTCKVEGAWPLIHNKYLSVQVTNTPVLPGSSATATSKLTIIFKNFQECVDQKMYHAETDELPAAFADGSKNGGDRHGANTLRIVDKVPGQHVEIQARYIGTTIVVRQVGRYLTFAVRMPEEVVNSVEDKDNQDLYLCLHGCPLNQRIDFRTFRARAAEGPGGGGGGGGGRAPVPAQGFTYQSATAKCKERLPVEDLYFQSCVFDLLTTGDVNFTMAAYYAFEDVKMLHSNKDKFHIFDRTLEVNESNSAARKPCSLSLCLLNFLALLLWIQCSSVHL

>XP_015192105.1_RgmC_Lepisosteus_oculatus
HVTGAALSLSAVWAQCHILRCNSEFVAATLELGGGPGGAGGRSTAPYCSALRSYALCTRRTARGCRGNLAYHSAVQGIEDLLIQNRCPKTGPTAPPPARAPPPGDACSYERGYQQREGRPPEYLHCAVFGDPHVRTFGDDFQTCAVPGAWPLLDNRFLFVQATSAPVGQGSPATALSKVGAPSVCPRTPGIPPAAASSLTLPPPP

>ENSLACP00000019758.1_RgmA_Latimeria_chalumnae
MGMGRGVGPTALGFFQILTAFLCIFPAVSFQCKILKCNSDFWATTTGTNPTGAEEAPRFCIALRAYAHCIKRTARTCRGDLAYHSAVHGIEDLMTQNNCSKVGPIAPPQPCTQPPWDSQERSDSPEICNYERSFHKHSAAPNYTHCGLFGDPHLRTFTENFQTCKVRGSWPLIDNNYLYVQVTNTPVLPGAAATATSKLTIIFKSFQECIDQKVYQAETDELPAAFADGSRNGGDKHGANSLRVIEKVSGQHIEIQAKYIGTTIVVRQVGRYLTFAVRMPEEVVNAIEDQDNQGLYLCLRGCPLNEQIDFRTFRAREVASRGKLAPPGQGFTYETAVAKCKEKLPVEDLYFHSCVFDLLTSGDINFTLAAYYAFEDVKMLHPFKEKAHIYERTQENSARGRPQLLPLVVLFLSVQRWLVVL

>ENSLACP00000021013.1_RgmB_Latimeria_chalumnae
MWTRRKERGPIWYCSSPVPPVEYLSPSLRPGWMGMGKAGFYYRGAERLPLPPPLLPFLLLIVSSWLNTGGCQQQTQCRIQKCTTDFVSLTSHLNPAIDGFDSEFCKALRAYSGCTHRTAKACRGNLIYHSAVLGISDLMSQRNCSKDGPTSPTNPEVTHEPCNYHKRGAAKDQRGGGEQVQLTYLFCGLFGDPHLRTFKDQFQTCKVEGAWPLIDNNYLSVQVTNVPVVPGSSATATNKITIIFKSYQECADQKVYQAVTDDLPAAFVDGTISGGDSDTKSLQILEKVIGKHVEMHARYIGTTVIVRQVGHYLTLAVRMPEELAMAYEESQDLQLCVNGCPSSERIDEGGHLPLPVMGQHHLHHPSPQPRVAYSLESATVKCQEKMEVKDIYFHSCVFDLLTTGDANFTAAAYSALEDLKALHPIKERWPIFPNSGSSNTHVSIMFYLGLICFIIVVFL

>ENSLACP00000013803.1_RgmC_Latimeria_chalumnae
MGKPTSCTGTQIHNTLLFLIKALIFLALCRQVSSHCKILRCNSVFVAATLNLRGTDRNAAYCNALRSYSLCTRKTARTCRGDLAYHSAVHGIEDLMIQHNCSKDGPTSPPRPRLPLADREILKPRDTCNYEKNFHFKNGQEPKYLHCGVFGDPHIRTFYDNFQTCKVRGAWPLLDNNYLSVQVTNVPLVKGMNSTAISKLTIIFKSIKECIDQKVYQAEVDNVPSAFDDGSLNGGDRQGGNSLALHEKVPGYHIEIWAAYIGTNVIIRQTGRHLSFAIRIPQEVASAFSQEQDLQLCMMGCPLREQMPRTPSYFNCPRVTVETARTKCKEGLPVEDVYFQACVFDIVTSGDANFTSAAYSAFEDAKRLHPDMEKLHIFPSSAHRGPILSPAILLIYYLVLSLQF    

>ENSLACP00000008334.1_RgmD_Latimeria_chalumnae
MAGVDFWLLCCSGGAEEKSRLNIATGWIVMGRSSFPPPAKELCASAWIMLLVSLCLTSVHGQQCRIQKCNAEYVAATSPNHGLMEDHLTDVDYCIALRAYSLCTKKTARACRGDLVYHSAVFRIKELFSQHNCSSVGPTSSFKAAGTTKPLVSEICNYESRTGFQKKFAHCGLFGDPHLRTFKDEFQTCKVEGAWPLIDNRYLSVQVTNVAVVLGSSATATSKITVIFKSYRGCIEQKVYQATTEDLPLAFLDGTKSGGEREGAGSLRILEKTGFNQVEIQARYIGTIIIVRQVGKYLTFAIRAPEDTLNFSEENGGLQLCLHGCPKNELIREHSLGRESSKPHLQGSRQPYTVATATEKCRQILQVEDVYFQSCVFDLLTTGDPEFSLAAYGALEDLKALHPNKLKLQKSPQTSSTPNNGALRQTEIAPPLLCFVLSLLLLF

>XP_032829850.1_RgmB/C/D1_Petromyzon_marinus
MATRRGLLLACLLAVTSPLATVASGPAECRILRCNSDFVASSTAAHTAWEQCAALRAYAHCTHATARACRGDLAYHSARHGIDDLMAQHNCSRDGPTAPTPPHGRNRVAADWGRADPGVCSYSPPEGERDIVYRHCGLFGDPHLRTFMDDFQTCKVEGAWPLVDNPYLSVQVTNIPVVPGSSATATNKLTIIFKEYAECTDVKMYQAETDSLPPAFVDGSKNGGPRDTTGSLRISELVPGRHVEIQARFIATTLVVRQIGRYLTFAVRAPAAVTASGVGDTNGGGLQLCLNGCPTSERIRENDYRELLSRAEQRAQRSRAGGGGGGFEPAGFTADFARAKCKERLHVEDLYFHSCVFDLLTTGDLNFTQAAYSAFEDVKTLSPDKDRIHIYRGTSDPTLGNAAPGRPRGVTGPVPLTLAILAIYCSVRASLL

>XP_032824569.1_RgmB/C/D3_Petromyzon_marinus
MLAPAHAQCRILKCNSEFVAATSGPGRSSVEDGGGVAAVGPAGPVGPIGRGRPSPGSAAPLCAALRAYSACTRRTSRACRGDLAYHSAVLGIEDLMAQNACGGTSAVAAGGGGGRLASSEPSPPPPPAPPARAGPVRRACGATRARAPPAGAYRYCGLSGDPHVRTFPGGMHACRVAGAWPLVDNEHVHVQATSVPVYGGATATATSKLTIIFKGQQHCTDERVYHAETDDLPAAFVDGTKMGGLGRRQYAASGLLVTEKVPGRHVEISAVYIGTTVAVRQVGRYLTFAIRTPAHVAEAYDHDESLGQALQLCWRGCPGTERLDQEAGGAGDGGGGGDGRTAGVFTARTARAACEERLSVDDPYFETCVFDLLTTGDLSFAQAAAFASQDAVELAPPLAVVSSREQRGGGPGALRPSAPVVAALALVAVVLMGVGGSPNS

>XP_032824568.1_RgmB/C/D2_Petromyzon_marinus
MSMGIGEALPRSLVNSATGVRQLLNATLGRLLLLAFLAASAHAQCRILKCNSEFVAATSGPGRSSVEDGGGVAAVGPAGPVGPIGRGRPSPGSAAPLCAALRAYSACTRRTSRACRGDLAYHSAVLGIEDLMAQNACGGTSAVAAGGGGGRLASSEPSPPPPPAPPARAGPVRRACGATRARAPPAGAYRYCGLSGDPHVRTFPGGMHACRVAGAWPLVDNEHVHVQATSVPVYGGATATATSKLTIIFKGQQHCTDERVYHAETDDLPAAFVDGTKMGGLGRRQYAASGLLVTEKVPGRHVEISAVYIGTTVAVRQVGRYLTFAIRTPAHVAEAYDHDESLGQALQLCWRGCPGTERLDQEAGGAGDGGGGGDGRTAGVFTARTARAACEERLSVDDPYFETCVFDLLTTGDLSFAQAAAFASQDAVELAPPLAVVSSREQRGGGPGALRPSAPVVAALALVAVVLMGVGGSPNS

>XP_032807835.1_RgmB/C/D1_Petromyzon_marinus
MGIRACPRLAPPILILCLFAALSRPVSSQCRILKCNSEFVSASSGPSSPGGPGGPVGPEGPGVPAERARLCAALRAYAQCTRQTAAACRGDLAFHSAVHGISDLMAQHGCARDGPTPGSRVRGPQVQRPEHGVEQRVPAPCGLSLHYHQQQHQYQHQQQEGQQGPVASTGDRRGGGSLGPREDGTGARGTVHCAVFGDPHVRTFRDETHTCRARGAWPLVDTRALVVQATHAPAGPGSSATVLSKITVIFRSLKDCAEQKEYQAEAGSLPAAFVDGSRSVPSRERGGGGESLRVVEREAGAHVEIQARYLATTVVIRRVGRALGFAIRMPEALLLQPHGVGGAGGRGGAAAAGADDGPGLQLCQDGCPRAERIVADVDEGAFPPGPSAEGPVAALPSSLGRAEAEAECERVLPVRDFYFHACVFDLVSTGDVNFTRAAAGALEDAQAMLQTSERAHVLRRNSERRSAESEGLGPSPGNGAGPGVHVGRRPLAALLLLMLCLVV

>ENSEBUP00000018855.1_RgmC_Eptatretus_burgeri
MGSGALVPPPPRLIVLPLLLLALRSTANAQCHIRRCTAEFVDTTSGVLATEGRAHMCAALRSYEQCAQRFTRACRGDITYHSIVRGIPDLMEQHQCSHDGPTISVTRKVGSSCSLSSAEGRRLFCSVFGDPHVRTFREELHTCRARGAWPLLDTAPLFVQATNSPAGARGATVMTKITIIFHGFRDCTEQKVYQAEVGNLPAAFVDGSRNGGPRDTAGVLRVLERDPGRHVEIHANFADTLVSVRHVGGSLSFAVRMPEALLMPRREQKEGGGGEPQRELEPAPQLCLDGCPRRERLQLSRVTENASGALSVMSVKEAQTRCHEMLPEEDFYFKACVFDLMVTGQMNFSHTAAEALQDARALLPDSASAHVAKNGPSSASRQSASVCLLVVLLVLS

>ENSEBUP00000005726.1_RgmB_Eptatretus_burgeri
MKLGGQVGLEHRTKSEMRATVAMALWLPLSSRSLRLTLLTVGCLSVFLSFPQKALSRSECRILKCNSVFDMTWSAAQTPAGLCAALRSYSRCTKAMAKMCRGDLAYHAARRGIDDLMAQHNCSKDGPSAPSPTSDERIEEHMGREDPARGRCSFSPAGLEGVYNDGEVGPEKGRVAFSYCGLFGDPHLRTFHDDFQTCKVEGAWPLVDNGRLFVQVTNIPVVPLSSATASNKLTIIFKSFGECTEQKMYQAESGSLPPAFVDGSKNGGPRDSTGSLRVLELVPGHHIEIRARHIGTTVVVRQVGRYLTFAVRVPSVLAEAGSSEAGGLQLCLSGCPALERIHKEEYHALLARPPARAPAPATARARCKERLPVEDLYFHSCVFDLLTTGDLNFTQAAYAAFEDVRALYPDKRHLNVYRSTTDPTLRGGAPGRPWRLAFSLIAAAVSSAAFLC

>ENSACAP00000028715.1_RgmA_Anolis_carolinensis
MLMQPPRERLVVRAEAGWMGMGKGARAKALGLIQTFFVSLCVFFPTVASGCRIMKCNSEFLAATSSGPHHLGIEEASEFCTALRAYAHCTHHTARTCRGDLFYHSAVHGIDDLMAQHNCSKEGPTSPPRVRPPPRADSQERSDSPEICHYERSFHKHSPPPNYTHCGLFGDPHLRTFLDSFQTCKVPGAWPLIDNSYLNVQVTNTPVRPGSMATATSKLTIIFKSFQECVEQKVYQAEMDELPAAFADGSKNGGDKHGANSLKITEKVSGQHIEIQAKYIGTTIVVRQVGRYLTFAVRMPEEVVEAVEDGDNQGLYLCLRGCPVNQQIDFQAFHSTTQTTENWARRKGPSVPSLPEAFTYESAMAKCREKLPVEDLYFQSCVFDLLTTGDVNFTLAAYYAFEDVKMLHSSKDKLHLYERTQALEPGNMATSERFTSPLLLLFLVVLTWLSQCPALSQ

>ENSACAP00000011574.3_RgmB_Anolis_carolinensis
MMRKKRKRGEGGGPPGCSCTRPAAASPLEPRRAAWTGMGRAGPYCACAEEEPQQQQRRKQRQPPPLLGLLVGLGLLLHAGDCQLQTPCRIQKCTTDFVSLTSHLNSAIDGFDLEFCKALRAYSACTTRNSKVCRGNLVYHSAVLGISDLMSQRNCSKDGPTSSTNPEVIHDPCNYSGRQGGREQRGGEQTPPTYYFCGLFGDPHLRTFKDHFQTCKVEGAWPLIDNNYLSVQVTNVPVVAGSSATATNKITIIFKSYQDCTDQKVYQAVTDDLPAAFVDGTTSGGDGDTKSLRIVERVSGKYVEMHARYIGTTVFVRQLGRYLTLAIRMPKELAMAYEESQDLQLCVNGCPSSERIDDSGHLPLPVMGQLLPPGASSQSRSVYTLESATAKCHEKMPLKDLYFYSCIFDLLTTGDANFTAAAHSALQDVEVLHPRKERWHIFPNNGAGDWGSELSLHLGLVCLMLVVFL
